# Supplementary material for: 11-Year Trend in Antibiotic Consumption in a South-Eastern European Country; the Situation in Albania and the Implications for the Future
Source: Antibiotics (Basel). 2023 May 9;12(5):882. doi: 10.3390/antibiotics12050882 (PMC10215466; doi:10.3390/antibiotics12050882)
Supplement: Supplementary file 1 [file antibiotics-12-00882-s001.zip]

Archive with 1 entries (1 files):
- antibiotics-2349945-supplementary.pdf
